# Supplementary material for: Clinical outcomes and risk-factor analysis of the Ponseti Method in a low-resource setting: Clubfoot care in Haiti
Source: PLoS One. 2019 Mar 14;14(3):e0213382. doi: 10.1371/journal.pone.0213382 (PMC6417735; doi:10.1371/journal.pone.0213382)
Supplement: S1 Table — Dataset of final study population used for analysis. (XLS) [file pone.0213382.s001.xls]

## Sheet: clubfoot dataset
male	Village/town	family history clubfoot	first born	prior treatment for clubfoot	idiopathic diagnosis	relapse_yn	age_days	abnormality_yn	dx_cat	pirani_score_index	bilateral_yn	home_birth_yn	max_casting_number	tenotomy_yn	problem_brace_yn	Number of days in casts	rbracec	lbracec	rpirini	lpirini	initial visit date - month	initial visit date - year	max_visit_number	anycast_yn	brace_yn	cast3_yn	early_brace_fu_loss_yn	any_exclusion_yn	delay_yn	male_miss	abnormality_miss	hx_cf_miss	hxcf_yn	first_born_miss	prior_tx_miss	homebirth_miss	portauprince_miss	bilateral_miss	known_abnormality	city_yn	relapse2_yn	cast_duration	max_pirani_at_bracing
0	1	0	1	0	1	0	98	0	1	6	1	0	3	0	0	14	1	1	0	0	11	2011	4	1	1	0	0	0	0	0	0	0	0	1	0	0	1	1	0	1	0	5	0
1	1	0	1	0	1	1	24	0	1	6	1	0	8	1	1	105	1	1	.	.	6	2012	16	1	1	0	0	1	0	1	0	0	0	1	0	0	1	1	0	1	1	18	.
1	1	0	0	0	1	.	2	1	1	5	0	0	2	1	1	28	1	0	0	.	6	2012	7	1	1	1	0	1	0	1	1	0	0	0	0	0	1	0	1	1	.	7	0
1	0	0	0	1	1	0	16	0	1	6	1	1	4	1	.	70	.	.	.	.	8	2012	8	1	0	0	1	1	0	1	0	0	0	0	1	1	0	1	0	0	.	13	.
0	1	0	0	.	0	1	2	0	5	2	1	0	1	0	1	0	1	1	.	0	8	2012	3	1	1	1	0	1	0	0	0	0	0	0	2	0	1	1	0	1	1	3	0
1	1	.	0	.	1	0	246	1	1	4	0	0	3	0	0	21	.	.	.	.	8	2012	6	1	0	0	0	1	1	1	1	2	0	0	2	0	1	0	1	1	0	6	.
0	1	1	1	0	1	1	22	0	1	6	1	0	7	0	0	1155	1	1	.	.	8	2012	13	1	1	0	0	1	0	0	0	1	1	1	0	0	1	1	0	1	1	168	.
1	.	0	1	0	1	1	10	0	1	6	1	1	14	1	1	120	.	.	.	.	8	2012	16	1	0	0	0	1	0	1	0	0	0	1	0	1	2	1	0	0	1	20.1429	.
1	1	0	0	.	1	0	101	.	1	5.5	0	1	13	1	.	106	.	.	.	.	9	2012	14	1	0	0	1	1	0	1	2	0	0	0	2	1	1	0	0	1	.	18.1429	.
1	1	.	.	.	0	0	83	0	5	3.5	1	.	1	0	.	0	.	.	.	.	9	2012	4	1	0	1	1	1	0	1	0	2	0	2	2	2	1	1	0	1	.	3	.
1	1	0	0	0	0	0	10	0	5	2	1	1	1	0	0	0	1	1	0	0	9	2012	4	1	1	1	0	1	0	1	0	0	0	0	0	1	1	1	0	1	0	3	0
0	1	0	1	.	0	.	12	.	.	.	.	1	0	.	.	.	.	.	.	.	.	.	.	0	0	1	1	1	0	0	2	0	0	1	2	1	1	2	0	1	.	.	.
1	1	.	.	.	1	0	603	0	1	4.5	0	1	8	1	1	50	1	0	1	.	10	2012	10	1	1	0	0	0	1	1	0	2	0	2	2	1	1	0	0	1	0	10.1429	1
0	1	0	0	.	1	0	8	0	1	4.5	0	0	5	0	1	44	0	1	.	1	10	2012	7	1	1	0	0	0	0	0	0	0	0	0	2	0	1	0	0	1	0	9.28571	1
1	1	1	1	.	1	0	4	0	1	5	0	0	3	0	1	14	0	1	.	1	10	2012	5	1	1	0	0	0	0	1	0	1	1	1	2	0	1	0	0	1	0	5	1
1	1	0	1	.	1	0	7	0	1	5.5	1	0	10	1	0	85	1	1	.	.	10	2012	12	1	1	0	0	0	0	1	0	0	0	1	2	0	1	1	0	1	0	15.1429	.
1	0	0	0	0	1	0	8	1	1	6	1	.	11	0	.	92	.	.	.	.	10	2012	11	1	0	0	1	1	0	1	1	0	0	0	0	2	0	1	1	0	.	16.1429	.
1	0	0	1	0	1	0	13	1	1	5.5	1	.	2	0	.	7	.	.	.	.	10	2012	3	1	0	1	1	1	0	1	1	0	0	1	0	2	0	1	1	0	.	4	.
0	1	0	1	0	0	.	220	0	6	0.5	1	0	0	0	0	.	.	.	.	.	.	2012	.	0	0	1	1	1	1	0	0	0	0	1	0	0	1	1	0	1	.	.	.
0	1	0	0	.	1	0	19	1	1	6	1	1	8	0	.	57	.	.	.	.	10	2012	8	1	0	0	1	1	0	0	1	0	0	0	2	1	1	1	1	1	.	11.1429	.
0	1	0	0	0	0	.	4	0	6	1.5	0	0	0	0	.	.	.	.	.	.	.	2012	.	0	0	1	1	1	0	0	0	0	0	0	0	0	1	0	0	1	.	.	.
1	1	0	0	0	1	1	22	0	1	6	1	1	8	1	1	57	.	.	.	.	11	2012	8	1	0	0	0	1	0	1	0	0	0	0	0	1	1	1	0	1	1	11.1429	.
1	1	0	1	.	0	1	33	1	2	6	1	.	13	1	0	182	1	1	.	.	11	2012	15	1	1	0	0	1	0	1	1	0	0	1	2	2	1	1	1	1	1	29	.
0	1	0	0	0	1	0	68	0	1	5.5	1	0	4	1	1	21	1	1	.	.	12	2012	8	1	1	0	0	0	0	0	0	0	0	0	0	0	1	1	0	1	0	6	.
0	1	0	1	0	1	1	298	1	1	3.5	1	1	6	1	0	860	1	1	.	.	12	2012	8	1	1	0	1	1	1	0	1	0	0	1	0	1	1	1	1	1	1	125.857	.
0	1	0	1	0	1	1	19	1	1	6	1	0	20	0	1	139	.	.	.	.	12	2012	20	1	0	0	0	1	0	0	1	0	0	1	0	0	1	1	1	1	1	22.8571	.
0	1	.	1	0	0	0	31	0	6	1.5	0	0	1	0	0	0	1	0	1	.	12	2012	2	1	1	1	0	1	0	0	0	2	0	1	0	0	1	0	0	1	0	3	1
1	1	0	0	0	0	0	35	1	.	0.5	1	1	2	0	0	7	1	1	0.5	0.5	12	2012	3	1	1	1	0	1	0	1	1	0	0	0	0	1	1	1	1	1	0	4	0.5
1	1	0	0	0	1	1	17	0	1	3	0	1	5	0	1	407	.	.	.	.	12	2012	9	1	0	0	0	1	0	1	0	0	0	0	0	1	1	0	0	1	1	61.1429	.
1	1	0	0	0	1	0	287	0	1	5.5	1	1	7	1	.	42	.	.	.	.	12	2012	7	1	0	0	1	1	1	1	0	0	0	0	0	1	1	1	0	1	.	9	.
0	1	.	1	0	1	0	280	0	1	3	1	1	2	0	.	7	1	0	1	.	12	2012	4	1	1	1	1	1	1	0	0	2	0	1	0	1	1	1	0	1	0	4	1
0	1	0	1	0	0	0	405	1	.	1.5	0	0	2	0	.	7	.	.	.	.	12	2012	4	1	0	1	1	1	1	0	1	0	0	1	0	0	1	0	1	1	.	4	.
.	0	0	0	0	0	1	158	1	5	2	0	0	1	0	0	0	.	.	.	.	12	2012	2	1	0	1	0	1	0	2	1	0	0	0	0	0	0	0	1	0	1	3	.
1	1	0	0	0	0	0	20	1	2	6	0	1	4	0	.	21	1	0	.	.	12	2012	6	1	1	0	1	0	0	1	1	0	0	0	0	1	1	0	1	1	0	6	.
1	1	0	1	0	1	1	3	0	1	6	1	0	6	0	1	35	1	1	.	.	12	2012	8	1	1	0	0	1	0	1	0	0	0	1	0	0	1	1	0	1	1	8	.
0	1	0	1	1	0	.	944	1	.	.	1	0	0	.	.	.	.	.	.	.	.	.	.	0	0	1	1	1	1	0	1	0	0	1	1	0	1	1	1	1	.	.	.
1	1	0	1	.	0	.	197	.	.	.	.	0	0	.	.	.	.	.	.	.	.	.	.	0	0	1	1	1	1	1	2	0	0	1	2	0	1	2	0	1	.	.	.
0	1	0	1	0	0	1	24	0	2	4.5	1	1	9	0	.	944	.	.	.	.	1	2013	10	1	0	0	1	1	0	0	0	0	0	1	0	1	1	1	0	1	1	137.857	.
1	.	0	0	.	0	.	9	.	.	.	.	1	0	.	.	.	.	.	.	.	.	.	.	0	0	1	1	1	0	1	2	0	0	0	2	1	2	2	0	0	.	.	.
1	.	0	0	0	0	0	14	0	2	3	0	0	2	0	0	7	1	0	.	.	1	2013	4	1	1	1	0	1	0	1	0	0	0	0	0	0	2	0	0	0	0	4	.
0	1	0	0	.	1	0	23	0	1	5	1	1	5	0	.	41	.	.	.	.	1	2013	5	1	0	0	1	1	0	0	0	0	0	0	2	1	1	1	0	1	.	8.85714	.
1	.	.	.	.	0	0	21	1	2	5.5	1	0	1	0	.	0	.	.	.	.	1	2013	1	1	0	1	1	1	0	1	1	2	0	2	2	0	2	1	1	0	.	3	.
0	1	0	0	.	0	1	5	1	5	2	1	0	1	0	0	0	1	1	0.5	0.5	2	2013	4	1	1	1	0	1	0	0	1	0	0	0	2	0	1	1	1	1	1	3	0.5
1	1	0	0	1	0	1	210	1	2	5	1	1	6	1	1	35	1	1	.	.	2	2013	8	1	1	0	0	1	1	1	1	0	0	0	1	1	1	1	1	1	1	8	.
0	1	0	0	.	1	1	147	0	1	4.5	0	0	4	1	1	28	1	0	.	.	2	2013	6	1	1	0	1	1	0	0	0	0	0	0	2	0	1	0	0	1	1	7	.
0	1	0	0	.	1	1	16	0	1	6	0	1	4	0	1	967	1	0	1	.	2	2013	16	1	1	0	0	1	0	0	0	0	0	0	2	1	1	0	0	1	1	141.143	1
1	1	0	0	.	0	0	106	0	5	0	0	0	2	0	.	7	.	.	.	.	2	2013	2	1	0	1	1	1	0	1	0	0	0	0	2	0	1	0	0	1	.	4	.
1	.	0	0	.	1	0	80	0	1	6	1	1	5	1	0	28	1	1	.	.	3	2013	6	1	1	0	0	0	0	1	0	0	0	0	2	1	2	1	0	0	0	7	.
1	1	0	1	0	0	0	64	0	5	0	1	1	1	0	.	0	1	1	.	.	3	2013	2	1	1	1	1	1	0	1	0	0	0	1	0	1	1	1	0	1	0	3	.
1	1	0	1	.	1	0	34	0	1	6	0	0	5	1	1	28	1	0	.	.	3	2013	7	1	1	0	0	0	0	1	0	0	0	1	2	0	1	0	0	1	0	7	.
0	1	0	0	0	0	1	81	1	2	6	1	1	10	1	0	92	1	1	.	.	3	2013	13	1	1	0	0	1	0	0	1	0	0	0	0	1	1	1	1	1	1	16.1429	.
1	1	0	0	0	0	0	16	1	2	6	1	0	1	0	.	0	.	.	.	.	3	2013	1	1	0	1	1	1	0	1	1	0	0	0	0	0	1	1	1	1	.	3	.
0	1	0	0	0	0	1	16	0	5	1	0	0	2	0	1	21	0	1	.	.	3	2013	6	1	1	1	0	1	0	0	0	0	0	0	0	0	1	0	0	1	1	6	.
1	1	0	1	.	0	0	1238	1	2	.	1	0	1	0	.	0	.	.	.	.	3	2013	2	1	0	1	1	1	1	1	1	0	0	1	2	0	1	1	1	1	.	3	.
0	1	0	0	.	0	.	82	1	.	.	.	0	0	.	.	.	.	.	.	.	.	.	.	0	0	1	1	1	0	0	1	0	0	0	2	0	1	2	1	1	.	.	.
0	.	0	0	1	0	0	38	0	5	1	1	0	1	0	0	0	1	1	1	1	3	2013	3	1	1	1	0	1	0	0	0	0	0	0	1	0	2	1	0	0	0	3	1
0	.	0	0	1	0	1	10	1	2	6	1	1	7	1	1	42	.	.	.	.	3	2013	8	1	0	0	0	1	0	0	1	0	0	0	1	1	2	1	1	0	1	9	.
.	1	0	0	0	0	0	2	0	5	2.5	0	0	2	0	1	7	.	.	.	.	4	2013	2	1	0	1	0	1	0	2	0	0	0	0	0	0	1	0	0	1	0	4	.
0	1	0	0	1	1	0	325	0	1	4.5	0	1	7	1	.	105	.	.	.	.	4	2013	8	1	0	0	1	1	1	0	0	0	0	0	1	1	1	0	0	1	.	18	.
1	1	0	1	.	0	0	46	1	2	6	1	0	7	1	0	36	.	.	.	.	5	2013	10	1	0	0	0	1	0	1	1	0	0	1	2	0	1	1	1	1	0	8.14286	.
1	0	0	1	1	1	1	276	0	1	3.5	0	1	4	1	0	35	1	0	1.5	.	6	2013	6	1	1	0	0	1	1	1	0	0	0	1	1	1	0	0	0	0	1	8	1.5
0	1	0	1	.	1	0	48	0	1	2.5	0	0	1	0	1	0	1	0	.	.	5	2013	3	1	1	1	0	1	0	0	0	0	0	1	2	0	1	0	0	1	0	3	.
0	1	0	0	0	0	0	34	0	5	1	1	1	1	0	1	0	1	1	1	1	5	2013	5	1	1	1	0	1	0	0	0	0	0	0	0	1	1	1	0	1	0	3	1
1	.	.	0	0	0	0	146	0	.	1	0	0	1	0	.	0	.	.	.	.	5	2013	1	1	0	1	1	1	0	1	0	2	0	0	0	0	2	0	0	0	.	3	.
1	1	0	.	0	1	0	6	0	1	5.5	0	0	3	0	1	14	.	.	.	.	5	2013	4	1	0	0	0	1	0	1	0	0	0	2	0	0	1	0	0	1	0	5	.
1	1	0	0	.	1	1	72	0	1	6	1	1	8	1	1	168	.	.	.	.	5	2013	8	1	0	0	0	1	0	1	0	0	0	0	2	1	1	1	0	1	1	27	.
1	1	0	1	.	0	0	93	1	2	6	1	1	9	1	.	63	.	.	.	.	5	2013	9	1	0	0	1	1	0	1	1	0	0	1	2	1	1	1	1	1	0	12	.
1	1	0	0	.	1	0	4	0	1	6	1	0	2	0	1	7	1	1	1.5	1	6	2013	3	1	1	1	0	1	0	1	0	0	0	0	2	0	1	1	0	1	0	4	1.5
0	1	0	0	0	1	0	4	0	1	4.5	0	0	2	0	0	7	1	0	2	.	6	2013	4	1	1	1	0	1	0	0	0	0	0	0	0	0	1	0	0	1	0	4	2
1	1	0	0	.	0	.	35	.	.	.	.	0	0	.	.	.	.	.	.	.	.	.	.	0	0	1	1	1	0	1	2	0	0	0	2	0	1	2	0	1	.	.	.
1	.	0	0	.	0	.	205	.	.	.	.	.	0	.	.	.	.	.	.	.	.	.	.	0	0	1	1	1	1	1	2	0	0	0	2	2	2	2	0	0	.	.	.
0	1	1	0	.	0	.	240	.	.	.	.	0	0	.	.	.	.	.	.	.	.	.	.	0	0	1	1	1	1	0	2	1	1	0	2	0	1	2	0	1	.	.	.
1	0	0	0	.	0	.	295	.	.	.	.	0	0	.	.	.	.	.	.	.	.	.	.	0	0	1	1	1	1	1	2	0	0	0	2	0	0	2	0	0	.	.	.
1	1	0	0	1	1	0	590	0	1	6	0	0	6	1	.	42	.	.	.	.	6	2013	6	1	0	0	1	1	1	1	0	0	0	0	1	0	1	0	0	1	.	9	.
0	1	0	0	1	1	0	344	1	1	3.5	0	0	1	0	.	0	.	.	.	.	7	2013	1	1	0	1	1	1	1	0	1	0	0	0	1	0	1	0	1	1	.	3	.
.	1	0	1	0	1	0	10	0	1	2.5	0	0	3	0	1	14	.	.	.	.	7	2013	3	1	0	0	0	1	0	2	0	0	0	1	0	0	1	0	0	1	0	5	.
0	1	0	0	.	0	0	10	1	2	5.5	1	1	3	0	1	14	1	1	.	.	7	2013	4	1	1	0	0	0	0	0	1	0	0	0	2	1	1	1	1	1	0	5	.
1	0	0	1	.	0	.	11	0	5	2.5	0	0	0	0	0	.	.	.	.	.	.	.	.	0	0	1	1	1	0	1	0	0	0	1	2	0	0	0	0	0	.	.	.
1	1	0	1	1	1	1	680	0	1	5	0	1	11	1	.	616	0	1	.	.	7	2013	15	1	1	0	1	1	1	1	0	0	0	1	1	1	1	0	0	1	1	91	.
0	1	0	0	0	0	1	11	1	2	6	1	1	53	0	1	47	.	.	.	.	7	2013	53	1	0	0	0	1	0	0	1	0	0	0	0	1	1	1	1	1	1	9.71429	.
.	1	0	1	0	1	0	14	0	1	6	0	0	4	1	1	21	.	.	.	.	7	2013	4	1	0	0	0	1	0	2	0	0	0	1	0	0	1	0	0	1	0	6	.
1	.	0	0	0	1	0	6	0	1	6	1	0	10	1	.	147	.	.	.	.	8	2013	10	1	0	0	1	1	0	1	0	0	0	0	0	0	2	1	0	0	.	24	.
0	.	0	1	0	1	1	49	1	1	6	0	0	5	1	0	322	0	1	.	.	9	2013	6	1	1	0	0	1	0	0	1	0	0	1	0	0	2	0	1	0	1	49	.
1	1	0	1	1	0	0	1150	1	2	6	1	0	8	0	0	147	.	.	.	.	7	2013	8	1	0	0	0	1	1	1	1	0	0	1	1	0	1	1	1	1	0	24	.
.	1	0	0	0	0	1	20	1	2	6	1	0	36	1	.	742	1	1	2	2.5	9	2013	36	1	1	0	1	1	0	2	1	0	0	0	0	0	1	1	1	1	1	109	2.5
1	1	0	0	0	1	0	13	0	1	3	0	1	3	0	1	21	.	.	.	.	9	2013	5	1	0	0	0	1	0	1	0	0	0	0	0	1	1	0	0	1	0	6	.
1	1	0	0	.	1	1	6	0	1	6	0	1	4	0	1	21	1	0	.	.	9	2013	7	1	1	0	0	1	0	1	0	0	0	0	2	1	1	0	0	1	1	6	.
1	0	0	0	.	0	.	81	.	.	.	.	0	0	.	.	.	.	.	.	.	.	.	.	0	0	1	1	1	0	1	2	0	0	0	2	0	0	2	0	0	.	.	.
0	.	0	0	.	1	0	29	0	1	6	1	1	2	0	.	.	.	.	.	.	9	2013	2	1	0	1	1	1	0	0	0	0	0	0	2	1	2	1	0	0	.	.	.
1	.	0	1	0	1	0	15	0	1	3.5	1	.	2	0	.	7	1	1	1	1	10	2013	3	1	1	1	1	1	0	1	0	0	0	1	0	2	2	1	0	0	0	4	1
1	.	0	0	0	0	.	7	0	5	1	1	0	0	0	0	.	.	.	.	.	.	.	.	0	0	1	1	1	0	1	0	0	0	0	0	0	2	1	0	0	.	.	.
.	1	0	0	0	1	0	175	0	1	6	1	1	11	1	.	105	1	1	.	.	10	2013	11	1	1	0	1	0	0	2	0	0	0	0	0	1	1	1	0	1	0	18	.
1	1	.	.	0	0	0	37	1	2	6	1	1	3	0	.	56	.	.	.	.	10	2013	5	1	0	0	1	1	0	1	1	2	0	2	0	1	1	1	1	1	.	11	.
0	0	1	1	0	0	0	153	1	2	6	1	1	7	1	0	42	.	.	.	.	10	2013	8	1	0	0	0	1	0	0	1	1	1	1	0	1	0	1	1	0	0	9	.
.	0	0	0	0	0	0	44	1	2	6	1	1	6	1	.	35	1	1	1	1	11	2013	7	1	1	0	1	0	0	2	1	0	0	0	0	1	0	1	1	0	0	8	1
1	1	0	1	.	0	1	8	1	2	6	1	0	15	1	0	217	1	1	.	.	11	2013	16	1	1	0	1	1	0	1	1	0	0	1	2	0	1	1	1	1	1	34	.
1	1	0	0	0	1	0	7	0	1	3.5	1	0	2	0	0	7	1	1	.	.	11	2013	5	1	1	1	0	1	0	1	0	0	0	0	0	0	1	1	0	1	0	4	.
1	1	0	1	0	1	0	42	0	1	6	0	1	2	0	.	7	.	.	.	.	12	2013	2	1	0	1	1	1	0	1	0	0	0	1	0	1	1	0	0	1	.	4	.
0	1	0	0	1	0	0	77	0	6	2	0	1	3	0	0	21	.	.	.	.	12	2013	5	1	0	0	0	1	0	0	0	0	0	0	1	1	1	0	0	1	0	6	.
1	1	0	1	0	1	0	5	0	1	5	1	0	3	1	0	21	.	.	.	.	12	2013	3	1	0	0	0	1	0	1	0	0	0	1	0	0	1	1	0	1	0	6	.
0	.	0	1	0	0	1	4	0	.	6	0	0	10	0	0	34	0	1	.	0.5	12	2013	14	1	1	0	1	1	0	0	0	0	0	1	0	0	2	0	0	0	1	7.85714	0.5
1	.	0	1	0	1	0	26	0	1	6	1	0	6	1	0	63	.	.	.	.	12	2013	7	1	0	0	0	1	0	1	0	0	0	1	0	0	2	1	0	0	0	12	.
0	1	0	0	0	1	1	20	0	1	6	0	0	10	1	1	616	0	1	.	.	1	2014	13	1	1	0	0	1	0	0	0	0	0	0	0	0	1	0	0	1	1	91	.
0	1	0	0	0	0	.	881	0	6	.	1	1	0	.	0	.	.	.	.	.	.	.	.	0	0	1	1	1	1	0	0	0	0	0	0	1	1	1	0	1	.	.	.
1	1	0	1	0	1	1	6	0	1	5.5	0	0	3	0	0	77	1	0	.	.	1	2014	8	1	1	0	0	1	0	1	0	0	0	1	0	0	1	0	0	1	1	14	.
1	0	0	1	0	1	1	2	0	1	6	1	0	9	1	.	84	.	.	.	.	2	2014	10	1	0	0	1	1	0	1	0	0	0	1	0	0	0	1	0	0	1	15	.
1	1	1	1	0	0	0	39	1	2	4.5	1	0	20	1	.	259	.	.	.	.	3	2014	20	1	0	0	1	1	0	1	1	1	1	1	0	0	1	1	1	1	.	40	.
0	.	0	0	0	0	1	6	1	2	6	1	1	20	1	.	259	.	.	.	.	4	2014	20	1	0	0	1	1	0	0	1	0	0	0	0	1	2	1	1	0	1	40	.
.	.	0	1	0	1	1	54	0	1	6	0	1	12	1	0	469	.	.	.	.	4	2014	14	1	0	0	0	1	0	2	0	0	0	1	0	1	2	0	0	0	1	70	.
1	0	0	1	1	0	0	69	1	2	6	1	0	26	0	0	392	.	.	.	.	4	2014	26	1	0	0	0	1	0	1	1	0	0	1	1	0	0	1	1	0	0	59	.
1	1	0	1	.	0	.	173	.	.	.	.	0	0	.	.	.	.	.	.	.	.	.	.	0	0	1	1	1	0	1	2	0	0	1	2	0	1	2	0	1	.	.	.
1	1	0	0	0	0	.	8	0	6	.	1	.	0	.	.	.	.	.	.	.	.	.	.	0	0	1	1	1	0	1	0	0	0	0	0	2	1	1	0	1	.	.	.
0	1	0	0	0	0	1	3	1	2	6	1	1	27	1	0	518	.	.	.	.	4	2014	27	1	0	0	0	1	0	0	1	0	0	0	0	1	1	1	1	1	1	77	.
1	0	0	0	0	0	0	33	1	2	6	1	0	8	1	0	98	.	.	.	.	4	2014	8	1	0	0	0	1	0	1	1	0	0	0	0	0	0	1	1	0	0	17	.
0	1	0	0	0	0	1	5	1	2	6	1	0	11	0	0	245	1	1	.	.	5	2014	15	1	1	0	0	1	0	0	1	0	0	0	0	0	1	1	1	1	1	38	.
.	0	0	1	0	0	0	240	0	5	2	1	0	2	0	.	21	.	.	.	.	6	2014	2	1	0	1	1	1	1	2	0	0	0	1	0	0	0	1	0	0	.	6	.
1	1	0	1	0	1	0	12	1	1	6	0	0	4	1	1	28	.	.	.	.	7	2014	5	1	0	0	0	1	0	1	1	0	0	1	0	0	1	0	1	1	0	7	.
1	1	0	1	0	0	0	1	0	5	2	1	0	1	0	.	0	.	.	.	.	7	2014	1	1	0	1	1	1	0	1	0	0	0	1	0	0	1	1	0	1	.	3	.
0	1	0	1	1	0	1	144	1	2	6	0	0	10	0	1	252	.	.	.	.	8	2014	12	1	0	0	0	1	0	0	1	0	0	1	1	0	1	0	1	1	1	39	.
1	1	0	1	0	1	0	7	0	1	6	1	1	5	0	.	154	.	.	.	.	8	2014	5	1	0	0	1	1	0	1	0	0	0	1	0	1	1	1	0	1	.	25	.
0	1	0	0	0	0	0	27	0	5	2.5	1	0	3	0	.	21	.	.	.	.	9	2014	4	1	0	0	1	1	0	0	0	0	0	0	0	0	1	1	0	1	.	6	.
1	.	.	0	0	1	1	17	0	1	6	0	0	7	1	1	140	0	1	.	0	9	2014	8	1	1	0	0	1	0	1	0	2	0	0	0	0	2	0	0	0	1	23	0
1	0	0	0	0	1	0	23	0	1	6	1	1	3	0	0	14	.	.	.	.	9	2014	4	1	0	0	0	1	0	1	0	0	0	0	0	1	0	1	0	0	0	5	.
1	1	0	1	0	0	0	58	0	2	6	1	0	3	0	.	14	.	.	.	.	10	2014	3	1	0	0	1	1	0	1	0	0	0	1	0	0	1	1	0	1	.	5	.
1	1	0	1	0	0	0	18	0	.	6	1	0	5	0	.	28	.	.	.	.	11	2014	6	1	0	0	1	1	0	1	0	0	0	1	0	0	1	1	0	1	.	7	.
1	1	0	1	0	0	0	45	0	6	3	0	.	5	0	0	84	.	.	.	.	11	2014	5	1	0	0	0	1	0	1	0	0	0	1	0	2	1	0	0	1	0	15	.
1	0	0	1	0	1	0	374	0	1	6	0	1	7	1	1	126	1	0	0	.	11	2014	8	1	1	0	0	0	1	1	0	0	0	1	0	1	0	0	0	0	0	21	0
1	1	0	1	1	0	0	260	1	2	6	1	1	21	1	0	.	.	.	.	.	11	2014	21	1	0	0	0	1	1	1	1	0	0	1	1	1	1	1	1	1	0	.	.
0	1	0	1	1	0	0	1618	1	2	6	0	1	11	1	.	238	.	.	.	.	12	2014	14	1	0	0	1	1	1	0	1	0	0	1	1	1	1	0	1	1	.	37	.
1	1	0	1	0	1	1	49	0	1	6	0	.	17	0	0	245	.	.	.	.	12	2014	17	1	0	0	0	1	0	1	0	0	0	1	0	2	1	0	0	1	1	38	.
1	0	0	0	0	1	1	7	0	1	6	1	.	17	0	1	105	.	.	.	.	12	2014	17	1	0	0	0	1	0	1	0	0	0	0	0	2	0	1	0	0	1	18	.
0	1	0	0	0	0	0	26	1	2	6	0	.	20	0	0	133	.	.	.	.	1	2015	20	1	0	0	0	1	0	0	1	0	0	0	0	2	1	0	1	1	0	22	.
0	0	0	0	0	0	.	195	1	3	.	1	0	0	.	.	.	.	.	.	.	.	.	.	0	0	1	1	1	1	0	1	0	0	0	0	0	0	1	1	0	.	.	.
1	1	.	0	.	0	0	671	1	6	.	1	0	6	0	1	63	0	1	0.5	0.5	1	2015	10	1	1	0	0	0	1	1	1	2	0	0	2	0	1	1	1	1	0	12	0.5
1	.	0	0	1	1	0	596	1	1	3	1	1	6	0	.	91	1	1	.	.	1	2015	7	1	1	0	1	0	1	1	1	0	0	0	1	1	2	1	1	0	0	16	.
1	.	0	1	0	0	1	22	0	4	1	0	0	1	0	1	0	1	0	1	.	1	2015	3	1	1	1	1	1	0	1	0	0	0	1	0	0	2	0	0	0	1	3	1
0	0	0	0	0	0	0	281	1	2	6	1	1	27	1	.	238	.	.	.	.	1	2015	27	1	0	0	1	1	1	0	1	0	0	0	0	1	0	1	1	0	.	37	.
.	1	0	1	0	0	0	8	0	6	1	1	0	1	0	.	0	1	1	.	.	12	2014	2	1	1	1	1	1	0	2	0	0	0	1	0	0	1	1	0	1	0	3	.
0	1	0	1	0	0	1	130	0	5	3	1	.	3	0	1	49	1	1	0	0	1	2015	6	1	1	0	0	1	0	0	0	0	0	1	0	2	1	1	0	1	1	10	0
0	1	0	1	1	1	1	266	0	1	5	0	0	9	1	1	182	0	1	.	0	7	2015	12	1	1	0	0	1	1	0	0	0	0	1	1	0	1	0	0	1	1	29	0
0	1	0	1	0	1	0	226	1	1	4.5	1	0	2	0	0	7	1	1	0	0	1	2015	3	1	1	1	0	1	1	0	1	0	0	1	0	0	1	1	1	1	0	4	0
0	0	0	1	0	1	0	18	0	1	6	1	0	2	0	0	28	1	1	1.5	1	1	2015	3	1	1	1	0	1	0	0	0	0	0	1	0	0	0	1	0	0	0	7	1.5
1	1	0	1	0	1	0	21	0	1	6	1	0	5	0	1	35	1	1	0	0	2	2015	7	1	1	0	0	0	0	1	0	0	0	1	0	0	1	1	0	1	0	8	0
0	1	0	1	0	0	0	9	1	5	6	1	0	1	0	1	0	1	1	0	0	2	2015	3	1	1	1	0	1	0	0	1	0	0	1	0	0	1	1	1	1	0	3	0
1	1	0	1	0	0	1	89	1	4	6	0	0	3	0	0	210	1	0	.	.	2	2015	5	1	1	0	0	1	0	1	1	0	0	1	0	0	1	0	1	1	1	33	.
.	1	.	1	0	1	0	106	0	1	6	1	.	6	0	1	35	1	1	0	0	3	2015	7	1	1	0	0	0	0	2	0	2	0	1	0	2	1	1	0	1	0	8	0
0	0	0	0	0	0	.	124	1	2	.	1	0	0	.	.	.	.	.	.	.	.	.	.	0	0	1	1	1	0	0	1	0	0	0	0	0	0	1	1	0	.	.	.
1	1	0	1	0	0	0	19	1	5	3	0	0	1	0	0	0	.	.	.	.	4	2015	1	1	0	1	0	1	0	1	1	0	0	1	0	0	1	0	1	1	0	3	.
1	1	0	1	0	1	1	33	0	1	6	0	0	7	0	0	77	1	0	1	.	4	2015	10	1	1	0	0	1	0	1	0	0	0	1	0	0	1	0	0	1	1	14	1
1	1	0	0	.	0	0	412	.	5	4.5	0	0	4	0	0	28	1	0	.	.	5	2015	5	1	1	0	0	0	1	1	2	0	0	0	2	0	1	0	0	1	0	7	.
.	1	0	0	0	1	0	10	0	1	3	1	1	1	0	0	0	.	.	.	.	6	2015	1	1	0	1	0	1	0	2	0	0	0	0	0	1	1	1	0	1	0	3	.
1	0	0	1	0	1	0	37	0	1	6	1	0	13	0	.	98	.	.	.	.	7	2015	13	1	0	0	1	1	0	1	0	0	0	1	0	0	0	1	0	0	.	17	.
1	1	0	1	0	1	0	2	0	1	6	1	0	8	0	.	91	.	.	.	.	7	2015	8	1	0	0	1	1	0	1	0	0	0	1	0	0	1	1	0	1	.	16	.
1	0	0	0	0	0	0	95	1	2	6	0	1	6	0	.	63	.	.	.	.	7	2015	7	1	0	0	1	1	0	1	1	0	0	0	0	1	0	0	1	0	.	12	.
1	1	0	1	1	1	0	555	0	1	2	1	0	1	0	0	0	1	1	0	0	7	2015	2	1	1	1	0	1	1	1	0	0	0	1	1	0	1	1	0	1	0	3	0
0	1	0	0	0	0	0	56	1	2	2	0	0	4	0	0	21	.	.	.	.	7	2015	4	1	0	0	0	1	0	0	1	0	0	0	0	0	1	0	1	1	0	6	.
1	.	0	0	.	1	0	11	0	1	6	1	1	7	0	.	42	.	.	.	.	8	2015	7	1	0	0	1	1	0	1	0	0	0	0	2	1	2	1	0	0	.	9	.
1	1	0	1	0	1	0	11	0	1	6	1	0	7	0	.	42	.	.	.	.	8	2015	7	1	0	0	1	1	0	1	0	0	0	1	0	0	1	1	0	1	.	9	.
.	1	0	0	.	1	0	77	0	1	6	1	0	5	0	0	35	.	.	.	.	8	2015	5	1	0	0	0	1	0	2	0	0	0	0	2	0	1	1	0	1	0	8	.
1	0	0	1	0	0	0	23	1	2	6	1	0	6	0	.	35	.	.	.	.	9	2015	6	1	0	0	1	1	0	1	1	0	0	1	0	0	0	1	1	0	.	8	.
1	1	0	1	0	0	0	281	1	2	3	0	0	3	0	.	14	.	.	.	.	9	2015	4	1	0	0	1	1	1	1	1	0	0	1	0	0	1	0	1	1	.	5	.
0	1	0	0	0	0	0	11	0	5	3	0	0	1	0	.	0	0	1	.	0	9	2015	2	1	1	1	1	1	0	0	0	0	0	0	0	0	1	0	0	1	0	3	0
1	1	0	0	0	1	0	6	0	1	6	1	0	2	0	.	14	.	.	.	.	9	2015	2	1	0	1	1	1	0	1	0	0	0	0	0	0	1	1	0	1	.	5	.
.	.	0	1	.	0	0	27	1	2	6	1	0	1	0	.	0	.	.	.	.	10	2015	1	1	0	1	1	1	0	2	1	0	0	1	2	0	2	1	1	0	.	3	.
1	1	0	.	.	0	0	28	.	.	3	1	0	1	0	.	0	.	.	.	.	10	2013	1	1	0	1	1	1	0	1	2	0	0	2	2	0	1	1	0	1	.	3	.
0	.	0	0	0	0	0	12	1	2	3	1	0	3	0	.	35	.	.	.	.	10	2013	3	1	0	0	1	1	0	0	1	0	0	0	0	0	2	1	1	0	.	8	.
0	1	0	1	0	1	1	12	0	1	6	1	0	9	0	0	287	1	1	0	0	4	2014	13	1	1	0	0	1	0	0	0	0	0	1	0	0	1	1	0	1	1	44	0
1	1	0	0	.	0	1	0	.	.	3	0	.	3	0	1	21	1	0	1	.	2	2013	4	1	1	0	0	1	0	1	2	0	0	0	2	2	1	0	0	1	1	6	1
.	.	.	.	.	.	.	.	.	.	.	.	.	.	.	.		.	.	.	.	.	.	.	.	.	.	.	.	.	.	.	.	.	.	.	.	.	.	.	.	.	.	.
.	.	.	.	.	.	.	.	.	.	.	.	.	.	.	.		.	.	.	.	.	.	.	.	.	.	.	.	.	.	.	.	.	.	.	.	.	.	.	.	.	.	.
.	.	.	.	.	.	.	.	.	.	.	.	.	.	.	.		.	.	.	.	.	.	.	.	.	.	.	.	.	.	.	.	.	.	.	.	.	.	.	.	.	.	.
.	.	.	.	.	.	.	.	.	.	.	.	.	.	.	.		.	.	.	.	.	.	.	.	.	.	.	.	.	.	.	.	.	.	.	.	.	.	.	.	.	.	.
.	.	.	.	.	.	.	.	.	.	.	.	.	.	.	.		.	.	.	.	.	.	.	.	.	.	.	.	.	.	.	.	.	.	.	.	.	.	.	.	.	.	.

## Sheet: data dictionary
study id	subject ID
male	male=1 and female=0
Village/town	portauprince=1 and village=0
family history clubfoot	family history of clubfoot=1 and no family history=0
first born	first born=0 and not first born=0
prior treatment for clubfoot	prior treatment for clubfoot=1 and first time treatment for clubfoot=0
idiopathic diagnosis	idiopathic diagnosis=1 and known diagnosis for clubfoot=0
relapse_yn	subject experienced a relapse of clubfoot=1 and no relapse=0. Subjects for whom there is no casting or bracing information are set to missing
age_days	age in days (date of initial visit - DOB)
abnormality_yn	history of spine, hip, neuro, upper extremity or lower extremity abnormalities=1 and none of these abnormalities=0
dx_cat	1=idiopathic, 2=syndromic, 3=neuropathic, 4=recurrent, 5=postural, 6=metatarsus
pirani_score_index	highest pirani score of either foot at baselne
bilateral_yn	bilateral clubfoot=1 and unilateral clubfoot=0
home_birth_yn	home birth=1 and hospital birth=0
max_casting_number	maximum number of casts placed
tenotomy_yn	tenotomy performed=1 and no tenotomy=0
problem_brace_yn	subject experienced at least one problem with a brace=1
Number of days in casts	Last cast date - first cast date (in days) This is used in the created cast duration variable
rbracec	received at least one brace on right foot=1
lbracec	received at least one brace on left foot=1
rpirini	final Pirani score recorded for right foot
lpirini	final Pirani score recorded for left foot
initial visit date - month	month of initial appointment date
initial visit date - year	year of initial appointment date
max_visit_number	Maximum number of clubfoot visits
anycast_yn	subjects receiving at least one cast=1 and subjects not receiving any casts=0
brace_yn	subjects undergoing at least one brack
cast3_yn	fewer than 3 casts=1 and 3 or more casts=0
early_brace_fu_loss_yn	subject did not return to clinic for a bracing visit=1 and subject did present to clinic for at least one brace visit=0
any_exclusion_yn	subject relapsed or no brace was placed or fewer than 3 casts=1
delay_yn	delay in presentation to clubfoot clinic if subject older than 180 days
male_miss	male=0, female=0, missing=2
abnormality_miss	abnormality=1 (see above for definition), no abnormality=0, missing=2
hx_cf_miss	history of clubfoot=1, no history of clubfoot=0, missing=2
hxcf_yn	history of clubfoot=1 and no history of clubfoot=0 assuming that missing data is recoded to 0
first_born_miss	first born=1, not first born=0, missing=2
prior_tx_miss	prior treatment for clubfoot=1, no prior treatment=0, missing=2
homebirth_miss	home birth=1, hospital birth=0, missing data on place of birth=2
portauprince_miss	born in portauprince=1, born in rural area=0, missing data on area of birth=2
bilateral_miss	bilateral clubfoot=1, unilateral=0, missing data on laterality=2
known_abnormality	known abnormality (see definition above)=1, no abnormality or missing data=0
city_yn	born in portauprince=1 and born in rural area of data is missing on area of birth=0
relapse2_yn	Modified relapse varible that sets to missing all subjects where there no brace information. If early_brace_fu_loss_yn=1 then relapse2_yn=.
cast_duration (weeks)	(last_cast_date - first_cast_date)/7) + 3 weeks
max_pirani_at_bracing	maximum Pirani score at time of bracing for either left or right foot
